# Supplementary material for: Expression of Markers of Endometrial Receptivity in Obese Infertile PCOS Women before and after the Weight Loss Program—A Preliminary Study
Source: Cells. 2022 Dec 30;12(1):164. doi: 10.3390/cells12010164 (PMC9818464; doi:10.3390/cells12010164)
Supplement: Supplementary file 1 [file cells-12-00164-s001.zip]

Archive with 1 entries (1 files):
- cells-2103734-supplementary.pdf
